# Supplementary material for: ﻿Phylogeography and genetic diversity of the Japanese mud shrimp Upogebiamajor (Crustacea, Decapoda, Upogebiidae): Natural or anthropogenic dispersal?
Source: Zookeys. 2023 Oct 19;1182:259–87. doi: 10.3897/zookeys.1182.105030 (PMC10603390; doi:10.3897/zookeys.1182.105030)
Supplement: Supplementary material 1 — Molecular and morphometric analyses of Upogebiamajor [file zookeys-1182-259_article-105030__-s001.xlsx]

## Sheet: Appendix1
	Model	#Param	BIC	AICc	lnL	Invariant	Gamma	R	Freq A	Freq T	Freq C	Freq G	A=>T	A=>C	A=>G	T=>A	T=>C	T=>G	C=>A	C=>T	C=>G	G=>A	G=>T	G=>C
	T92+G	124	5054.27	3990.65	-1870.93	n/a	0.191406	2.97049	0.324999	0.324999	0.175001	0.175001	0.04	0.02	0.13	0.04	0.13	0.02	0.04	0.25	0.02	0.25	0.04	0.02
	T92+G+I	125	5063.75	3991.56	-1870.38	0.555309	0.997657	3.00124	0.324999	0.324999	0.175001	0.175001	0.04	0.02	0.13	0.04	0.13	0.02	0.04	0.25	0.02	0.25	0.04	0.02
	HKY+G	126	5072.91	3992.15	-1869.67	n/a	0.209932	2.78981	0.286702	0.363296	0.174761	0.175242	0.04	0.02	0.13	0.04	0.13	0.02	0.04	0.27	0.02	0.22	0.04	0.02
	HKY+I	126	5073.27	3992.51	-1869.85	0.676982	n/a	2.67747	0.286702	0.363296	0.174761	0.175242	0.05	0.02	0.13	0.04	0.13	0.02	0.04	0.27	0.02	0.21	0.05	0.02
	HKY+G+I	127	5081.28	3991.95	-1868.56	0.523406	0.924967	2.83507	0.286702	0.363296	0.174761	0.175242	0.04	0.02	0.13	0.03	0.13	0.02	0.03	0.27	0.02	0.22	0.04	0.02
	TN93+I	127	5082.84	3993.51	-1869.34	0.667249	n/a	2.63025	0.286702	0.363296	0.174761	0.175242	0.05	0.02	0.11	0.04	0.15	0.02	0.04	0.3	0.02	0.18	0.05	0.02
	TN93+G	127	5082.95	3993.62	-1869.4	n/a	0.225475	2.73717	0.286702	0.363296	0.174761	0.175242	0.05	0.02	0.11	0.04	0.15	0.02	0.04	0.31	0.02	0.18	0.05	0.02
	T92+I	124	5087.74	4024.13	-1887.67	0.38854	n/a	2.20467	0.324999	0.324999	0.175001	0.175001	0.05	0.03	0.12	0.05	0.12	0.03	0.05	0.23	0.03	0.23	0.05	0.03
	TN93+G+I	128	5090.57	3992.67	-1867.92	0.505459	0.919979	2.78699	0.286702	0.363296	0.174761	0.175242	0.05	0.02	0.11	0.04	0.15	0.02	0.04	0.31	0.02	0.18	0.05	0.02
	GTR+G	130	5094.1	3979.06	-1859.1	n/a	0.277963	2.613	0.286702	0.363296	0.174761	0.175242	0.08	0.03	0.1	0.06	0.16	0	0.05	0.33	0	0.17	0.01	0
	GTR+G+I	131	5103.99	3980.38	-1858.75	0.451634	0.938572	2.66888	0.286702	0.363296	0.174761	0.175242	0.08	0.03	0.1	0.06	0.16	0	0.05	0.33	0	0.17	0.01	0
	GTR+I	130	5114.91	3999.87	-1869.5	0.38854	n/a	2.22192	0.286702	0.363296	0.174761	0.175242	0.09	0.03	0.1	0.07	0.15	0.01	0.06	0.32	0	0.16	0.01	0
	T92	123	5118.82	4063.77	-1908.5	n/a	n/a	2.03555	0.324999	0.324999	0.175001	0.175001	0.05	0.03	0.12	0.05	0.12	0.03	0.05	0.22	0.03	0.22	0.05	0.03
	HKY	125	5132.57	4060.38	-1904.79	n/a	n/a	2.04014	0.286702	0.363296	0.174761	0.175242	0.06	0.03	0.12	0.04	0.12	0.03	0.04	0.25	0.03	0.2	0.06	0.03
	K2+G	123	5134.01	4078.97	-1916.1	n/a	0.270598	2.38481	0.25	0.25	0.25	0.25	0.04	0.04	0.18	0.04	0.18	0.04	0.04	0.18	0.04	0.18	0.04	0.04
	TN93	126	5138.99	4058.23	-1902.71	n/a	n/a	2.05559	0.286702	0.363296	0.174761	0.175242	0.06	0.03	0.1	0.04	0.14	0.03	0.04	0.29	0.03	0.16	0.06	0.03
	GTR	129	5140.89	4034.42	-1887.78	n/a	n/a	2.03636	0.286702	0.363296	0.174761	0.175242	0.09	0.04	0.1	0.07	0.15	0.01	0.06	0.3	0	0.16	0.01	0
	K2+G+I	124	5144.08	4080.46	-1915.84	0.427163	0.823756	2.41839	0.25	0.25	0.25	0.25	0.04	0.04	0.18	0.04	0.18	0.04	0.04	0.18	0.04	0.18	0.04	0.04
	K2+I	123	5155.32	4100.27	-1926.75	0.38854	n/a	2.10915	0.25	0.25	0.25	0.25	0.04	0.04	0.17	0.04	0.17	0.04	0.04	0.17	0.04	0.17	0.04	0.04
	K2	122	5180.27	4133.8	-1944.52	n/a	n/a	2.01899	0.25	0.25	0.25	0.25	0.04	0.04	0.17	0.04	0.17	0.04	0.04	0.17	0.04	0.17	0.04	0.04
	JC+G	122	5214.99	4168.51	-1961.87	n/a	0.331417	0.5	0.25	0.25	0.25	0.25	0.08	0.08	0.08	0.08	0.08	0.08	0.08	0.08	0.08	0.08	0.08	0.08
	JC+G+I	123	5225.18	4170.14	-1961.68	0.438306	1.20744	0.5	0.25	0.25	0.25	0.25	0.08	0.08	0.08	0.08	0.08	0.08	0.08	0.08	0.08	0.08	0.08	0.08
	JC+I	122	5230.75	4184.27	-1969.76	0.38854	n/a	0.5	0.25	0.25	0.25	0.25	0.08	0.08	0.08	0.08	0.08	0.08	0.08	0.08	0.08	0.08	0.08	0.08
	JC	121	5253.18	4215.28	-1986.26	n/a	n/a	0.5	0.25	0.25	0.25	0.25	0.08	0.08	0.08	0.08	0.08	0.08	0.08	0.08	0.08	0.08	0.08	0.08

## Sheet: Appendix2
			Sample code
	Group		SK-01	SK-02	SK-03	SK-04	SK-05	SK-06	CH-01	NT-01	NT-02	NT-03	NT-04	NT-05	NT-06	NT-07	NT-08	NT-09	AK-01	AK-02	AK-03	MG-01	MG-02	MG-03	MG-04	MG-05	MG-06	MG-07	MT-01	MT-02	MT-03	MT-04	MT-05	MT-06	MT-07	SB-01	SB-02	SB-03	SB-04	SB-05	MK-01	MK-02	MK-03	MK-04	MK-05	MK-06	MK-07	KJ-01	KJ-02
	1	SK-01
	4	SK-02	29
	4	SK-03	29	4
	3	SK-04	13	26	26
	4	SK-05	31	2	4	28
	3	SK-06	12	25	25	3	27
	3	CH-01	13	26	26	0	28	3
	1	NT-01	1	30	30	14	32	13	14
	1	NT-02	3	30	30	16	32	13	16	4
	1	NT-03	1	30	30	14	32	13	14	2	2
	3	NT-04	11	26	26	2	28	1	2	12	14	12
	3	NT-05	12	26	26	3	28	2	3	13	15	13	1
	3	NT-06	12	26	26	3	28	2	3	13	15	13	1	0
	1	NT-07	1	30	30	14	32	13	14	2	2	0	12	13	13
	1	NT-08	0	29	29	13	31	12	13	1	3	1	11	12	12	1
	1	NT-09	2	29	29	15	31	14	15	3	3	1	13	14	14	1	2
	1	AK-01	2	29	29	15	31	12	15	3	3	3	13	14	14	3	2	4
	1	AK-02	1	30	30	14	32	13	14	2	4	2	12	13	13	2	1	3	1
	1	AK-03	1	30	30	14	32	13	14	2	4	2	12	13	13	2	1	3	1	0
	1	MG-01	1	30	30	14	32	13	14	2	2	0	12	13	13	0	1	1	3	2	2
	1	MG-02	2	31	31	15	33	14	15	3	5	3	13	14	14	3	2	4	2	1	1	3
	1	MG-03	2	31	31	15	33	14	15	3	5	3	13	14	14	3	2	4	4	3	3	3	4
	1	MG-04	2	31	31	15	33	14	15	3	3	1	13	14	14	1	2	2	4	3	3	1	4	4
	1	MG-05	1	30	30	14	32	13	14	2	2	0	12	13	13	0	1	1	3	2	2	0	3	3	1
	1	MG-06	1	30	30	14	32	13	14	2	2	0	12	13	13	0	1	1	3	2	2	0	3	3	1	0
	1	MG-07	2	31	31	15	33	14	15	3	3	1	13	14	14	1	2	2	4	3	3	1	4	4	2	1	1
	1	MT-01	0	29	29	13	31	12	13	1	3	1	11	12	12	1	0	2	2	1	1	1	2	2	2	1	1	2
	1	MT-02	1	30	30	14	32	13	14	2	2	0	12	13	13	0	1	1	3	2	2	0	3	3	1	0	0	1	1
	4	MT-03	31	2	4	28	0	27	28	32	32	32	28	28	28	32	31	31	31	32	32	32	33	33	33	32	32	33	31	32
	2	MT-04	10	25	25	9	27	8	9	11	13	11	7	8	8	11	10	12	12	11	11	11	12	12	12	11	11	12	10	11	27
	1	MT-05	0	29	29	13	31	12	13	1	3	1	11	12	12	1	0	2	2	1	1	1	2	2	2	1	1	2	0	1	31	10
	3	MT-06	13	27	27	4	29	3	4	14	16	14	2	1	1	14	13	15	15	14	14	14	15	15	15	14	14	15	13	14	29	9	13
	2	MT-07	10	25	25	9	27	8	9	11	13	11	7	8	8	11	10	12	12	11	11	11	12	12	12	11	11	12	10	11	27	0	10	9
	1	SB-01	1	30	30	14	32	13	14	2	2	0	12	13	13	0	1	1	3	2	2	0	3	3	1	0	0	1	1	0	32	11	1	14	11
	1	SB-02	1	30	30	14	32	13	14	2	2	0	12	13	13	0	1	1	3	2	2	0	3	3	1	0	0	1	1	0	32	11	1	14	11	0
	1	SB-03	0	29	29	13	31	12	13	1	3	1	11	12	12	1	0	2	2	1	1	1	2	2	2	1	1	2	0	1	31	10	0	13	10	1	1
	1	SB-04	2	31	31	15	33	14	15	3	3	1	13	14	14	1	2	2	2	1	1	1	2	4	2	1	1	2	2	1	33	12	2	15	12	1	1	2
	1	SB-05	2	31	31	15	33	14	15	3	3	1	13	14	14	1	2	2	4	3	3	1	4	4	2	1	1	2	2	1	33	12	2	15	12	1	1	2	2
	1	MK-01	4	31	31	15	33	16	15	5	5	3	15	16	16	3	4	4	6	5	5	3	6	4	4	3	3	4	4	3	33	14	4	17	14	3	3	4	4	4
	1	MK-02	1	30	30	14	32	13	14	2	2	0	12	13	13	0	1	1	3	2	2	0	3	3	1	0	0	1	1	0	32	11	1	14	11	0	0	1	1	1	3
	1	MK-03	1	30	30	14	32	13	14	2	2	0	12	13	13	0	1	1	3	2	2	0	3	3	1	0	0	1	1	0	32	11	1	14	11	0	0	1	1	1	3	0
	1	MK-04	1	30	30	14	32	13	14	2	2	0	12	13	13	0	1	1	3	2	2	0	3	3	1	0	0	1	1	0	32	11	1	14	11	0	0	1	1	1	3	0	0
	1	MK-05	3	32	32	16	34	15	16	4	4	2	14	15	15	2	3	3	5	4	4	2	5	5	3	2	2	3	3	2	34	11	3	16	11	2	2	3	3	3	5	2	2	2
	1	MK-06	1	30	30	14	32	13	14	2	2	0	12	13	13	0	1	1	3	2	2	0	3	3	1	0	0	1	1	0	32	11	1	14	11	0	0	1	1	1	3	0	0	0	2
	1	MK-07	1	30	30	14	32	13	14	2	2	0	12	13	13	0	1	1	3	2	2	0	3	3	1	0	0	1	1	0	32	11	1	14	11	0	0	1	1	1	3	0	0	0	2	0
	1	KJ-01	2	31	31	15	33	14	15	3	3	1	13	14	14	1	2	2	4	3	3	1	4	4	2	1	1	2	2	1	33	12	2	15	12	1	1	2	2	2	4	1	1	1	3	1	1
	1	KJ-02	2	31	31	15	33	14	15	3	3	1	13	14	14	1	2	2	4	3	3	1	4	4	2	1	1	2	2	1	33	12	2	15	12	1	1	2	2	0	4	1	1	1	3	1	1	2
	1	KJ-03	1	30	30	14	32	13	14	2	2	0	12	13	13	0	1	1	3	2	2	0	3	3	1	0	0	1	1	0	32	11	1	14	11	0	0	1	1	1	3	0	0	0	2	0	0	1	1
	1	KJ-04	4	31	31	17	33	14	17	5	3	3	15	16	16	3	4	4	2	3	3	3	4	6	4	3	3	4	4	3	33	14	4	17	14	3	3	4	2	4	6	3	3	3	5	3	3	4	4
	1	KJ-05	2	31	31	15	33	14	15	3	3	1	13	14	14	1	2	2	4	3	3	1	4	4	2	1	1	2	2	1	33	12	2	15	12	1	1	2	2	2	4	1	1	1	3	1	1	2	2
	1	KJ-06	2	31	31	15	33	14	15	3	3	1	13	14	14	1	2	2	4	3	3	1	4	4	2	1	1	2	2	1	33	12	2	15	12	1	1	2	2	2	4	1	1	1	3	1	1	2	2
	1	KJ-07	2	31	31	15	33	14	15	3	3	1	13	14	14	1	2	2	2	1	1	1	2	4	2	1	1	2	2	1	33	12	2	15	12	1	1	2	0	2	4	1	1	1	3	1	1	2	2
	1	KJ-08	2	29	29	15	31	14	15	3	3	1	13	13	13	1	2	2	4	3	3	1	4	4	2	1	1	2	2	1	31	12	2	14	12	1	1	2	2	2	4	1	1	1	3	1	1	2	2
	1	KJ-09	2	31	31	15	33	14	15	3	3	1	13	14	14	1	2	2	2	1	1	1	2	4	2	1	1	2	2	1	33	12	2	15	12	1	1	2	0	2	4	1	1	1	3	1	1	2	2
	1	KJ-10	2	31	31	15	33	14	15	3	3	1	13	14	14	1	2	2	4	3	3	1	4	4	2	1	1	2	2	1	33	12	2	15	12	1	1	2	2	2	4	1	1	1	3	1	1	2	2
	1	KJ-11	2	29	29	15	31	12	15	3	1	1	13	14	14	1	2	2	2	3	3	1	4	4	2	1	1	2	2	1	31	12	2	15	12	1	1	2	2	2	4	1	1	1	3	1	1	2	2
	1	AR-01	2	31	31	15	33	14	15	3	3	1	13	14	14	1	2	2	4	3	3	1	4	4	2	1	1	2	2	1	33	12	2	15	12	1	1	2	2	2	4	1	1	1	3	1	1	2	2
	1	AR-02	2	31	31	15	33	14	15	3	3	1	13	14	14	1	2	2	4	3	3	1	4	4	2	1	1	2	2	1	33	12	2	15	12	1	1	2	2	2	4	1	1	1	3	1	1	2	2
	1	AR-03	2	31	31	15	33	14	15	3	3	1	13	14	14	1	2	2	4	3	3	1	4	4	2	1	1	2	2	1	33	12	2	15	12	1	1	2	2	2	4	1	1	1	3	1	1	2	2
	1	AR-04	2	31	31	15	33	14	15	3	5	3	13	14	14	3	2	4	2	1	1	3	2	4	4	3	3	4	2	3	33	12	2	15	12	3	3	2	2	4	6	3	3	3	5	3	3	4	4
[truncated: 13 more columns]

## Sheet: Appendix3
			Sample code
	Group		SK-01	SK-02	SK-03	SK-04	SK-05	SK-06	CH-01	NT-01	NT-02	NT-03	NT-04	NT-05	NT-06	NT-07	NT-08	NT-09	AK-01	AK-02	AK-03	MG-01	MG-02	MG-03	MG-04	MG-05	MG-06	MG-07	MT-01	MT-02	MT-03	MT-04	MT-05	MT-06	MT-07	SB-01	SB-02	SB-03	SB-04	SB-05	MK-01	MK-02	MK-03	MK-04	MK-05	MK-06	MK-07	KJ-01	KJ-02
	1	SK-01
	4	SK-02	0.0472321
	4	SK-03	0.0472807	0.00631108
	3	SK-04	0.0208049	0.0421873	0.0422313
	4	SK-05	0.0506509	0.00314962	0.00631108	0.0455771
	3	SK-06	0.0191735	0.040501	0.0405421	0.0047319	0.0438793
	3	CH-01	0.0208049	0.0421873	0.0422313	0	0.0455771	0.0047319
	1	NT-01	0.00157233	0.0489385	0.0489901	0.0224415	0.0523691	0.0208049	0.0224415
	1	NT-02	0.0047319	0.0489385	0.0489901	0.025731	0.0523691	0.0208049	0.025731	0.0063192
	1	NT-03	0.00157233	0.0489385	0.0489901	0.0224415	0.0523691	0.0208049	0.0224415	0.00314962	0.00314962
	3	NT-04	0.0175475	0.0421873	0.0422313	0.00314962	0.0455771	0.00157233	0.00314962	0.0191735	0.0224415	0.0191735
	3	NT-05	0.0191735	0.0421873	0.0422313	0.0047319	0.0455771	0.00314962	0.0047319	0.0208049	0.0240836	0.0208049	0.00157233
	3	NT-06	0.0191735	0.0421873	0.0422313	0.0047319	0.0455771	0.00314962	0.0047319	0.0208049	0.0240836	0.0208049	0.00157233	0
	1	NT-07	0.00157233	0.0489385	0.0489901	0.0224415	0.0523691	0.0208049	0.0224415	0.00314962	0.00314962	0	0.0191735	0.0208049	0.0208049
	1	NT-08	0	0.0472321	0.0472807	0.0208049	0.0506509	0.0191735	0.0208049	0.00157233	0.0047319	0.00157233	0.0175475	0.0191735	0.0191735	0.00157233
	1	NT-09	0.00314962	0.0472321	0.0472807	0.0240836	0.0506509	0.0224415	0.0240836	0.0047319	0.0047319	0.00157233	0.0208049	0.0224415	0.0224415	0.00157233	0.00314962
	1	AK-01	0.00314962	0.0472321	0.0472807	0.0240836	0.0506509	0.0191735	0.0240836	0.0047319	0.0047319	0.0047319	0.0208049	0.0224415	0.0224415	0.0047319	0.00314962	0.0063192
	1	AK-02	0.00157233	0.0489385	0.0489901	0.0224415	0.0523691	0.0208049	0.0224415	0.00314962	0.0063192	0.00314962	0.0191735	0.0208049	0.0208049	0.00314962	0.00157233	0.0047319	0.00157233
	1	AK-03	0.00157233	0.0489385	0.0489901	0.0224415	0.0523691	0.0208049	0.0224415	0.00314962	0.0063192	0.00314962	0.0191735	0.0208049	0.0208049	0.00314962	0.00157233	0.0047319	0.00157233	0
	1	MG-01	0.00157233	0.0489385	0.0489901	0.0224415	0.0523691	0.0208049	0.0224415	0.00314962	0.00314962	0	0.0191735	0.0208049	0.0208049	0	0.00157233	0.00157233	0.0047319	0.00314962	0.00314962
	1	MG-02	0.00314962	0.0506509	0.0507054	0.0240836	0.0540932	0.0224415	0.0240836	0.0047319	0.00791156	0.0047319	0.0208049	0.0224415	0.0224415	0.0047319	0.00314962	0.0063192	0.00314962	0.00157233	0.00157233	0.0047319
	1	MG-03	0.00314962	0.0506509	0.0507054	0.0240836	0.0540932	0.0224415	0.0240836	0.0047319	0.00791156	0.0047319	0.0208049	0.0224415	0.0224415	0.0047319	0.00314962	0.0063192	0.0063192	0.0047319	0.0047319	0.0047319	0.0063192
	1	MG-04	0.00314962	0.0506509	0.0507054	0.0240836	0.0540932	0.0224415	0.0240836	0.0047319	0.0047319	0.00157233	0.0208049	0.0224415	0.0224415	0.00157233	0.00314962	0.00314962	0.0063192	0.0047319	0.0047319	0.00157233	0.0063192	0.0063192
	1	MG-05	0.00157233	0.0489385	0.0489901	0.0224415	0.0523691	0.0208049	0.0224415	0.00314962	0.00314962	0	0.0191735	0.0208049	0.0208049	0	0.00157233	0.00157233	0.0047319	0.00314962	0.00314962	0	0.0047319	0.0047319	0.00157233
	1	MG-06	0.00157233	0.0489385	0.0489901	0.0224415	0.0523691	0.0208049	0.0224415	0.00314962	0.00314962	0	0.0191735	0.0208049	0.0208049	0	0.00157233	0.00157233	0.0047319	0.00314962	0.00314962	0	0.0047319	0.0047319	0.00157233	0
	1	MG-07	0.00314962	0.0506509	0.0507054	0.0240836	0.0540932	0.0224415	0.0240836	0.0047319	0.0047319	0.00157233	0.0208049	0.0224415	0.0224415	0.00157233	0.00314962	0.00314962	0.0063192	0.0047319	0.0047319	0.00157233	0.0063192	0.0063192	0.00314962	0.00157233	0.00157233
	1	MT-01	0	0.0472321	0.0472807	0.0208049	0.0506509	0.0191735	0.0208049	0.00157233	0.0047319	0.00157233	0.0175475	0.0191735	0.0191735	0.00157233	0	0.00314962	0.00314962	0.00157233	0.00157233	0.00157233	0.00314962	0.00314962	0.00314962	0.00157233	0.00157233	0.00314962
	1	MT-02	0.00157233	0.0489385	0.0489901	0.0224415	0.0523691	0.0208049	0.0224415	0.00314962	0.00314962	0	0.0191735	0.0208049	0.0208049	0	0.00157233	0.00157233	0.0047319	0.00314962	0.00314962	0	0.0047319	0.0047319	0.00157233	0	0	0.00157233	0.00157233
	4	MT-03	0.0506509	0.00314962	0.00631108	0.0455771	0	0.0438793	0.0455771	0.0523691	0.0523691	0.0523691	0.0455771	0.0455771	0.0455771	0.0523691	0.0506509	0.0506509	0.0506509	0.0523691	0.0523691	0.0523691	0.0540932	0.0540932	0.0540932	0.0523691	0.0523691	0.0540932	0.0506509	0.0523691
	2	MT-04	0.0159268	0.040501	0.0405421	0.0143322	0.0438793	0.0127193	0.0143322	0.0175475	0.0208049	0.0175475	0.0111116	0.0127193	0.0127193	0.0175475	0.0159268	0.0191735	0.0191735	0.0175475	0.0175475	0.0175475	0.0191735	0.0191735	0.0191735	0.0175475	0.0175475	0.0191735	0.0159268	0.0175475	0.0438793
	1	MT-05	0	0.0472321	0.0472807	0.0208049	0.0506509	0.0191735	0.0208049	0.00157233	0.0047319	0.00157233	0.0175475	0.0191735	0.0191735	0.00157233	0	0.00314962	0.00314962	0.00157233	0.00157233	0.00157233	0.00314962	0.00314962	0.00314962	0.00157233	0.00157233	0.00314962	0	0.00157233	0.0506509	0.0159268
	3	MT-06	0.0208049	0.0438793	0.0439262	0.0063192	0.0472807	0.0047319	0.0063192	0.0224415	0.025731	0.0224415	0.00314962	0.00157233	0.00157233	0.0224415	0.0208049	0.0240836	0.0240836	0.0224415	0.0224415	0.0224415	0.0240836	0.0240836	0.0240836	0.0224415	0.0224415	0.0240836	0.0208049	0.0224415	0.0472807	0.0143322	0.0208049
	2	MT-07	0.0159268	0.040501	0.0405421	0.0143322	0.0438793	0.0127193	0.0143322	0.0175475	0.0208049	0.0175475	0.0111116	0.0127193	0.0127193	0.0175475	0.0159268	0.0191735	0.0191735	0.0175475	0.0175475	0.0175475	0.0191735	0.0191735	0.0191735	0.0175475	0.0175475	0.0191735	0.0159268	0.0175475	0.0438793	0	0.0159268	0.0143322
	1	SB-01	0.00157233	0.0489385	0.0489901	0.0224415	0.0523691	0.0208049	0.0224415	0.00314962	0.00314962	0	0.0191735	0.0208049	0.0208049	0	0.00157233	0.00157233	0.0047319	0.00314962	0.00314962	0	0.0047319	0.0047319	0.00157233	0	0	0.00157233	0.00157233	0	0.0523691	0.0175475	0.00157233	0.0224415	0.0175475
	1	SB-02	0.00157233	0.0489385	0.0489901	0.0224415	0.0523691	0.0208049	0.0224415	0.00314962	0.00314962	0	0.0191735	0.0208049	0.0208049	0	0.00157233	0.00157233	0.0047319	0.00314962	0.00314962	0	0.0047319	0.0047319	0.00157233	0	0	0.00157233	0.00157233	0	0.0523691	0.0175475	0.00157233	0.0224415	0.0175475	0
	1	SB-03	0	0.0472321	0.0472807	0.0208049	0.0506509	0.0191735	0.0208049	0.00157233	0.0047319	0.00157233	0.0175475	0.0191735	0.0191735	0.00157233	0	0.00314962	0.00314962	0.00157233	0.00157233	0.00157233	0.00314962	0.00314962	0.00314962	0.00157233	0.00157233	0.00314962	0	0.00157233	0.0506509	0.0159268	0	0.0208049	0.0159268	0.00157233	0.00157233
	1	SB-04	0.00314962	0.0506509	0.0507054	0.0240836	0.0540932	0.0224415	0.0240836	0.0047319	0.0047319	0.00157233	0.0208049	0.0224415	0.0224415	0.00157233	0.00314962	0.00314962	0.00314962	0.00157233	0.00157233	0.00157233	0.00314962	0.0063192	0.00314962	0.00157233	0.00157233	0.00314962	0.00314962	0.00157233	0.0540932	0.0191735	0.00314962	0.0240836	0.0191735	0.00157233	0.00157233	0.00314962
	1	SB-05	0.00314962	0.0506509	0.0507054	0.0240836	0.0540932	0.0224415	0.0240836	0.0047319	0.0047319	0.00157233	0.0208049	0.0224415	0.0224415	0.00157233	0.00314962	0.00314962	0.0063192	0.0047319	0.0047319	0.00157233	0.0063192	0.0063192	0.00314962	0.00157233	0.00157233	0.00314962	0.00314962	0.00157233	0.0540932	0.0191735	0.00314962	0.0240836	0.0191735	0.00157233	0.00157233	0.00314962	0.00314962
	1	MK-01	0.0063192	0.0506509	0.0507054	0.0240836	0.0540932	0.025731	0.0240836	0.00791156	0.00791156	0.0047319	0.0240836	0.025731	0.025731	0.0047319	0.0063192	0.0063192	0.009509	0.00791156	0.00791156	0.0047319	0.009509	0.0063192	0.0063192	0.0047319	0.0047319	0.0063192	0.0063192	0.0047319	0.0540932	0.0224415	0.0063192	0.0273839	0.0224415	0.0047319	0.0047319	0.0063192	0.0063192	0.0063192
	1	MK-02	0.00157233	0.0489385	0.0489901	0.0224415	0.0523691	0.0208049	0.0224415	0.00314962	0.00314962	0	0.0191735	0.0208049	0.0208049	0	0.00157233	0.00157233	0.0047319	0.00314962	0.00314962	0	0.0047319	0.0047319	0.00157233	0	0	0.00157233	0.00157233	0	0.0523691	0.0175475	0.00157233	0.0224415	0.0175475	0	0	0.00157233	0.00157233	0.00157233	0.0047319
	1	MK-03	0.00157233	0.0489385	0.0489901	0.0224415	0.0523691	0.0208049	0.0224415	0.00314962	0.00314962	0	0.0191735	0.0208049	0.0208049	0	0.00157233	0.00157233	0.0047319	0.00314962	0.00314962	0	0.0047319	0.0047319	0.00157233	0	0	0.00157233	0.00157233	0	0.0523691	0.0175475	0.00157233	0.0224415	0.0175475	0	0	0.00157233	0.00157233	0.00157233	0.0047319	0
	1	MK-04	0.00157233	0.0489385	0.0489901	0.0224415	0.0523691	0.0208049	0.0224415	0.00314962	0.00314962	0	0.0191735	0.0208049	0.0208049	0	0.00157233	0.00157233	0.0047319	0.00314962	0.00314962	0	0.0047319	0.0047319	0.00157233	0	0	0.00157233	0.00157233	0	0.0523691	0.0175475	0.00157233	0.0224415	0.0175475	0	0	0.00157233	0.00157233	0.00157233	0.0047319	0	0
	1	MK-05	0.0047319	0.0523691	0.0524266	0.025731	0.0558233	0.0240836	0.025731	0.0063192	0.0063192	0.00314962	0.0224415	0.0240836	0.0240836	0.00314962	0.0047319	0.0047319	0.00791156	0.0063192	0.0063192	0.00314962	0.00791156	0.00791156	0.0047319	0.00314962	0.00314962	0.0047319	0.0047319	0.00314962	0.0558233	0.0175475	0.0047319	0.025731	0.0175475	0.00314962	0.00314962	0.0047319	0.0047319	0.0047319	0.00791156	0.00314962	0.00314962	0.00314962
	1	MK-06	0.00157233	0.0489385	0.0489901	0.0224415	0.0523691	0.0208049	0.0224415	0.00314962	0.00314962	0	0.0191735	0.0208049	0.0208049	0	0.00157233	0.00157233	0.0047319	0.00314962	0.00314962	0	0.0047319	0.0047319	0.00157233	0	0	0.00157233	0.00157233	0	0.0523691	0.0175475	0.00157233	0.0224415	0.0175475	0	0	0.00157233	0.00157233	0.00157233	0.0047319	0	0	0	0.00314962
	1	MK-07	0.00157233	0.0489385	0.0489901	0.0224415	0.0523691	0.0208049	0.0224415	0.00314962	0.00314962	0	0.0191735	0.0208049	0.0208049	0	0.00157233	0.00157233	0.0047319	0.00314962	0.00314962	0	0.0047319	0.0047319	0.00157233	0	0	0.00157233	0.00157233	0	0.0523691	0.0175475	0.00157233	0.0224415	0.0175475	0	0	0.00157233	0.00157233	0.00157233	0.0047319	0	0	0	0.00314962	0
	1	KJ-01	0.00314962	0.0506509	0.0507054	0.0240836	0.0540932	0.0224415	0.0240836	0.0047319	0.0047319	0.00157233	0.0208049	0.0224415	0.0224415	0.00157233	0.00314962	0.00314962	0.0063192	0.0047319	0.0047319	0.00157233	0.0063192	0.0063192	0.00314962	0.00157233	0.00157233	0.00314962	0.00314962	0.00157233	0.0540932	0.0191735	0.00314962	0.0240836	0.0191735	0.00157233	0.00157233	0.00314962	0.00314962	0.00314962	0.0063192	0.00157233	0.00157233	0.00157233	0.0047319	0.00157233	0.00157233
	1	KJ-02	0.00314962	0.0506509	0.0507054	0.0240836	0.0540932	0.0224415	0.0240836	0.0047319	0.0047319	0.00157233	0.0208049	0.0224415	0.0224415	0.00157233	0.00314962	0.00314962	0.0063192	0.0047319	0.0047319	0.00157233	0.0063192	0.0063192	0.00314962	0.00157233	0.00157233	0.00314962	0.00314962	0.00157233	0.0540932	0.0191735	0.00314962	0.0240836	0.0191735	0.00157233	0.00157233	0.00314962	0.00314962	0	0.0063192	0.00157233	0.00157233	0.00157233	0.0047319	0.00157233	0.00157233	0.00314962
	1	KJ-03	0.00157233	0.0489385	0.0489901	0.0224415	0.0523691	0.0208049	0.0224415	0.00314962	0.00314962	0	0.0191735	0.0208049	0.0208049	0	0.00157233	0.00157233	0.0047319	0.00314962	0.00314962	0	0.0047319	0.0047319	0.00157233	0	0	0.00157233	0.00157233	0	0.0523691	0.0175475	0.00157233	0.0224415	0.0175475	0	0	0.00157233	0.00157233	0.00157233	0.0047319	0	0	0	0.00314962	0	0	0.00157233	0.00157233
	1	KJ-04	0.0063192	0.0506509	0.0507054	0.0273839	0.0540932	0.0224415	0.0273839	0.00791156	0.0047319	0.0047319	0.0240836	0.025731	0.025731	0.0047319	0.0063192	0.0063192	0.00314962	0.0047319	0.0047319	0.0047319	0.0063192	0.009509	0.0063192	0.0047319	0.0047319	0.0063192	0.0063192	0.0047319	0.0540932	0.0224415	0.0063192	0.0273839	0.0224415	0.0047319	0.0047319	0.0063192	0.00314962	0.0063192	0.009509	0.0047319	0.0047319	0.0047319	0.00791156	0.0047319	0.0047319	0.0063192	0.0063192
	1	KJ-05	0.00314962	0.0506509	0.0507054	0.0240836	0.0540932	0.0224415	0.0240836	0.0047319	0.0047319	0.00157233	0.0208049	0.0224415	0.0224415	0.00157233	0.00314962	0.00314962	0.0063192	0.0047319	0.0047319	0.00157233	0.0063192	0.0063192	0.00314962	0.00157233	0.00157233	0.00314962	0.00314962	0.00157233	0.0540932	0.0191735	0.00314962	0.0240836	0.0191735	0.00157233	0.00157233	0.00314962	0.00314962	0.00314962	0.0063192	0.00157233	0.00157233	0.00157233	0.0047319	0.00157233	0.00157233	0.00314962	0.00314962
	1	KJ-06	0.00314962	0.0506509	0.0507054	0.0240836	0.0540932	0.0224415	0.0240836	0.0047319	0.0047319	0.00157233	0.0208049	0.0224415	0.0224415	0.00157233	0.00314962	0.00314962	0.0063192	0.0047319	0.0047319	0.00157233	0.0063192	0.0063192	0.00314962	0.00157233	0.00157233	0.00314962	0.00314962	0.00157233	0.0540932	0.0191735	0.00314962	0.0240836	0.0191735	0.00157233	0.00157233	0.00314962	0.00314962	0.00314962	0.0063192	0.00157233	0.00157233	0.00157233	0.0047319	0.00157233	0.00157233	0.00314962	0.00314962
	1	KJ-07	0.00314962	0.0506509	0.0507054	0.0240836	0.0540932	0.0224415	0.0240836	0.0047319	0.0047319	0.00157233	0.0208049	0.0224415	0.0224415	0.00157233	0.00314962	0.00314962	0.00314962	0.00157233	0.00157233	0.00157233	0.00314962	0.0063192	0.00314962	0.00157233	0.00157233	0.00314962	0.00314962	0.00157233	0.0540932	0.0191735	0.00314962	0.0240836	0.0191735	0.00157233	0.00157233	0.00314962	0	0.00314962	0.0063192	0.00157233	0.00157233	0.00157233	0.0047319	0.00157233	0.00157233	0.00314962	0.00314962
	1	KJ-08	0.00314651	0.0472807	0.0473334	0.0240505	0.0507054	0.0224112	0.0240505	0.00472629	0.00472629	0.00157171	0.0207772	0.0207772	0.0207772	0.00157171	0.00314651	0.00314651	0.00631108	0.00472629	0.00472629	0.00157171	0.00631108	0.00631108	0.00314651	0.00157171	0.00157171	0.00314651	0.00314651	0.00157171	0.0507054	0.0191485	0.00314651	0.0224112	0.0191485	0.00157171	0.00157171	0.00314651	0.00314651	0.00314651	0.00631108	0.00157171	0.00157171	0.00157171	0.00472629	0.00157171	0.00157171	0.00314651	0.00314651
	1	KJ-09	0.00314962	0.0506509	0.0507054	0.0240836	0.0540932	0.0224415	0.0240836	0.0047319	0.0047319	0.00157233	0.0208049	0.0224415	0.0224415	0.00157233	0.00314962	0.00314962	0.00314962	0.00157233	0.00157233	0.00157233	0.00314962	0.0063192	0.00314962	0.00157233	0.00157233	0.00314962	0.00314962	0.00157233	0.0540932	0.0191735	0.00314962	0.0240836	0.0191735	0.00157233	0.00157233	0.00314962	0	0.00314962	0.0063192	0.00157233	0.00157233	0.00157233	0.0047319	0.00157233	0.00157233	0.00314962	0.00314962
	1	KJ-10	0.00314962	0.0506509	0.0507054	0.0240836	0.0540932	0.0224415	0.0240836	0.0047319	0.0047319	0.00157233	0.0208049	0.0224415	0.0224415	0.00157233	0.00314962	0.00314962	0.0063192	0.0047319	0.0047319	0.00157233	0.0063192	0.0063192	0.00314962	0.00157233	0.00157233	0.00314962	0.00314962	0.00157233	0.0540932	0.0191735	0.00314962	0.0240836	0.0191735	0.00157233	0.00157233	0.00314962	0.00314962	0.00314962	0.0063192	0.00157233	0.00157233	0.00157233	0.0047319	0.00157233	0.00157233	0.00314962	0.00314962
	1	KJ-11	0.00314962	0.0472321	0.0472807	0.0240836	0.0506509	0.0191735	0.0240836	0.0047319	0.00157233	0.00157233	0.0208049	0.0224415	0.0224415	0.00157233	0.00314962	0.00314962	0.00314962	0.0047319	0.0047319	0.00157233	0.0063192	0.0063192	0.00314962	0.00157233	0.00157233	0.00314962	0.00314962	0.00157233	0.0506509	0.0191735	0.00314962	0.0240836	0.0191735	0.00157233	0.00157233	0.00314962	0.00314962	0.00314962	0.0063192	0.00157233	0.00157233	0.00157233	0.0047319	0.00157233	0.00157233	0.00314962	0.00314962
	1	AR-01	0.00314962	0.0506509	0.0507054	0.0240836	0.0540932	0.0224415	0.0240836	0.0047319	0.0047319	0.00157233	0.0208049	0.0224415	0.0224415	0.00157233	0.00314962	0.00314962	0.0063192	0.0047319	0.0047319	0.00157233	0.0063192	0.0063192	0.00314962	0.00157233	0.00157233	0.00314962	0.00314962	0.00157233	0.0540932	0.0191735	0.00314962	0.0240836	0.0191735	0.00157233	0.00157233	0.00314962	0.00314962	0.00314962	0.0063192	0.00157233	0.00157233	0.00157233	0.0047319	0.00157233	0.00157233	0.00314962	0.00314962
	1	AR-02	0.00314962	0.0506509	0.0507054	0.0240836	0.0540932	0.0224415	0.0240836	0.0047319	0.0047319	0.00157233	0.0208049	0.0224415	0.0224415	0.00157233	0.00314962	0.00314962	0.0063192	0.0047319	0.0047319	0.00157233	0.0063192	0.0063192	0.00314962	0.00157233	0.00157233	0.00314962	0.00314962	0.00157233	0.0540932	0.0191735	0.00314962	0.0240836	0.0191735	0.00157233	0.00157233	0.00314962	0.00314962	0.00314962	0.0063192	0.00157233	0.00157233	0.00157233	0.0047319	0.00157233	0.00157233	0.00314962	0.00314962
	1	AR-03	0.00314962	0.0506509	0.0507054	0.0240836	0.0540932	0.0224415	0.0240836	0.0047319	0.0047319	0.00157233	0.0208049	0.0224415	0.0224415	0.00157233	0.00314962	0.00314962	0.0063192	0.0047319	0.0047319	0.00157233	0.0063192	0.0063192	0.00314962	0.00157233	0.00157233	0.00314962	0.00314962	0.00157233	0.0540932	0.0191735	0.00314962	0.0240836	0.0191735	0.00157233	0.00157233	0.00314962	0.00314962	0.00314962	0.0063192	0.00157233	0.00157233	0.00157233	0.0047319	0.00157233	0.00157233	0.00314962	0.00314962
	1	AR-04	0.00314962	0.0506509	0.0507054	0.0240836	0.0540932	0.0224415	0.0240836	0.0047319	0.00791156	0.0047319	0.0208049	0.0224415	0.0224415	0.0047319	0.00314962	0.0063192	0.00314962	0.00157233	0.00157233	0.0047319	0.00314962	0.0063192	0.0063192	0.0047319	0.0047319	0.0063192	0.00314962	0.0047319	0.0540932	0.0191735	0.00314962	0.0240836	0.0191735	0.0047319	0.0047319	0.00314962	0.00314962	0.0063192	0.009509	0.0047319	0.0047319	0.0047319	0.00791156	0.0047319	0.0047319	0.0063192	0.0063192
[truncated: 13 more columns]

## Sheet: Appendix4
	Sex	Sample Code	CL	CW	PL1	PL2	PL3	PL4	PL5	PL6	PTL	TL	TW	MW		PRL
														Left	Right	Left	Right
	Male	NT-01	32.46	14.06	10.17	-	9.05	8.7	9.58	11.01	-	-	16.51	7.96	7.88	21.92	22.74
		NT-02	34.17	14.92	10.49	14.89	9.93	-	10.25	11.64	-	11.85	17.48	8.26	-	22.93	-
		NT-03	-	-	11.94	8.71	-	-	8.06	11.13	-	10.48	14.13	8.33	8.31	23.4	8.31
		NT-05	31.46	12.69	11.36	11.03	8.42	9.18	9.76	11.7	70.63	12.01	15.49	7.34	7.14	21.38	20.4
		MG-02	31.03	21.49	10.21	11.17	8.19	7.68	8.7	9.61	63.24	-	-	6.06	6.22	18.22	18.03
		MG-06	21.95	8.73	6.87	8.09	-	-	5.97	7.51	-	6.71	9.83	4.1	3.72	13.23	12.52
		MG-07	30.32	14.99	9.87	-	8.51	7.72	8.6	9.66	-	10.77	13.21	6.62	7.02	19.31	20.38
		MT-02	26.2	9.59	8.31	11.23	6.98	6.9	7.56	9.12	57	9.29	10.88	4.67	4.54	15.61	14.69
		MT-03	-	-	-	-	-	-	-	11.96	-	-	-	-	7.39	-	23.68
		MT-04	33.17	-	11.89	13.14	8.6	8.15	-	11.24	-	11.89	16.27	-	9.29	-	26.02
		MT-05	-	-	-	-	-	-	-	-	-	11.49	15.33	-	8.89	-	23.64
		MT-06	34.13	17.16	10.19	12.12	8.82	8.26	9.87	10.7	68.22	11.71	15.49	8.16	7.96	24.26	24.1
		MT-07	35.72	14.8	11.31	11.15	9.14	8.22	8.88	10.21	67.13	11.86	15.49	7.94	-	22.3	-
		SB-01	27.12	-	8.7	9.87	6.67	6.98	9.18	9.27	57.65	9.45	12.47	-	5.58	-	18.92
		SB-03	25.37	13.72	6.52	8.85	-	6.02	7.53	8.22	-	8.15	11.75	5.24	5.39	14.79	15.14
		SB-05	29.38	15.34	-	-	-	-	-	9.45	-	9.46	13.46	5.71	6.34	17.49	17.83
		MK-01	25.89	12.36	8.68	10.14	6.85	5.99	6.4	8.57	52.62	8.98	12.24	5.09	4.81	15.93	15.78
		MK-02	30.27	15.14	9.43	10.72	7.56	7.2	8.34	9.56	60.01	10	13.79	-	7.17	-	20.88
		MK-03	30.64	13.03	9.29	10.38	7.6	6.96	7.53	8.66	57.38	9.19	12.85	6.08	6	17.44	17.36
		MK-04	27.66	14.91	9.14	9.52	6.5	6.45	6.82	8.81	53.69	9.52	12.37	6.03	6.15	18.84	18.65
		MK-05	23.85	11.81	8.01	8.49	5.82	6.68	7.3	7.4	50.38	8.37	11.08	4.74	4.82	14.47	15.39
		KJ-04	25.86	12.17	8.03	9.56	6.94	6.67	7.31	8.03	53.21	8.68	12.39	5.32	5.03	16.06	15.21
		KJ-05	20.88	11.04	7.08	8.21	5.63	5.38	6.02	7.08	44.78	6.96	9.65	4.62	4.61	13.99	13.53
		KJ-07	27.12	12.82	8.53	10.12	6.65	-	7.13	8.05	-	8.55	10.83	5.28	5.89	15.75	16.82
		KJ-10	22.16	10.69	6.74	8.62	5.97	5.88	6.42	7.39	46.9	7.9	10.17	4.81	5.09	14.52	14.33
		AR-01	35.22	20.57	10.58	11.36	9.24	8.72	10.39	11.53	70.54	12.6	15.14	-	9.95	-	23.75
		Maximum	35.72	21.49	11.94	14.89	9.93	9.18	10.39	11.96	70.63	12.6	17.48	8.33	9.95	24.26	26.02
		Minimum	20.88	8.73	6.52	8.09	5.63	5.38	5.97	7.08	44.78	6.71	9.65	4.1	3.72	13.23	8.31
		Mean	28.7839	13.9062	9.27565	10.351	7.6535	7.24947	8.07273	9.5004	58.2253	9.82043	13.2625	6.118	6.46625	18.092	18.2542
		Standard deviation	4.27276	3.06563	1.59424	1.66126	1.24379	1.05687	1.3439	1.50158	8.01384	1.66688	2.21338	1.36889	1.61376	3.41569	4.27414
	Female	NT-04	33.89	16.03	11.71	11.12	10.43	9.56	11.7	11.69	75.77	12.53	16.61	5.92	5.58	17.94	17.52
		NT-06	33.2	15.12	-	12.05	9.7	9.66	10.74	12.36	-	12.56	16.8	5.24	5.26	18.83	18.39
		NT-07	31.69	14.31	11.57	11.1	9.28	8.94	10.68	11.23	71.74	11.93	15.53	5.11	4.95	17.7	18.13
		NT-08	32.97	13.79	10.6	12.61	10.13	9.44	9.05	11.39	72.66	11.68	15.6	5.79	5.22	18.07	17.71
		NT-09	33.36	14.79	11.49	11.69	9.95	10.92	10.74	-	-	-	-	5.47	6.33	18.45	20.04
		AK-01	33.46	-	-	-	-	8.63	7.2	10.25	-	10.44	12.17	5.56	5.24	17.23	16.85
		AK-02	-	-	-	-	-	-	-	-	-	-	-	7.87	-	23.67	-
		AK-03	-	-	-	-	-	-	-	-	-	-	-	-	8.24	-	24.48
		MG-01	26.43	12.65	9.38	11.07	-	8.27	9.07	10.68	-	9.97	13.35	5	-	15.41	-
		MG-03	-	-	11.15	12.58	10.35	9.57	-	12.51	65.73	11.51	14.76	-	-	-	-
		MG-04	19.26	8.57	6.1	-	-	-	5.86	7.49	-	7.02	8.6	3.24	3.12	10.81	10.77
		MG-05	18.81	11.07	6.34	-	5.34	5.17	5.68	7.79	-	6.71	7.76	3.42	3.39	11.04	11.6
		MT-01	32.44	-	10.13	12.63	9.13	7.58	7.46	11.49	66	11.38	15.51	-	-	-	-
		SB-02	27.08	13.28	9.87	11.5	8.76	6.82	8.81	9.47	62.05	10.07	13.64	4.67	4.97	15.75	16.3
		SB-04	-	-	9.18	10.43	-	-	-	-	-	-	-	5.14	-	16.09	-
		MK-06	28.82	14.53	9.75	11.36	8.19	8.36	9.12	9.64	64.78	9.94	14.05	5.16	5.05	16.81	16.21
		MK-07	29.97	15.79	9.58	10.91	7.3	7.39	8.79	9.78	61.14	10.05	13.46	4.91	5.38	16.28	16.3
		KJ-01	23.99	12.76	8.3	9.51	6.25	6.1	6.43	8.13	50.82	8.52	11.46	5.57	5.66	16.09	17.35
		KJ-02	22.16	10	6.93	6.84	5.69	4.72	5.63	7.05	41.58	7.19	9.76	3.98	4.36	12.05	13.1
		KJ-03	23.34	10.59	7.42	8.63	6.18	6.13	6.46	7.77	48.72	7.65	11.01	4.36	4.33	13.25	13.3
		KJ-06	19.61	10.56	6.93	8.06	5.07	-	5.82	6.78	-	6.98	9.61	4.13	4.05	12.62	12.66
		KJ-08	22.82	11.21	7.36	8.63	6.04	4.67	7	7.57	45.94	7.66	10.99	4.71	4.65	13.98	13.7
		KJ-09	22.42	10.01	7.91	9.01	6.2	6.03	6.5	7.58	49.26	7.92	10.27	4.9	4.78	14.16	14.33
		KJ-11	23.85	11.17	7.41	9.41	6.15	6.94	7.1	7.37	51.32	7.82	10.18	4.61	4.71	15.31	14.67
		AR-02	32.18	17.08	11.5	12.1	10.03	8.84	10.35	10.86	72.52	12.12	15.88	6.73	6.41	20.51	20.85
		AR-03	34.03	18.91	12.42	11.84	9.16	8.62	9.97	11.33	71.96	11.39	15.03	6.22	6.4	19.02	20.14
		AR-04	34.66	19.36	12.19	12.52	9.8	9.83	10.29	11.82	76.28	11.86	14.65	11.48	6.64	24.97	20.17
		Maximum	34.66	19.36	12.42	12.63	10.43	10.92	11.7	12.51	76.28	12.56	16.8	11.48	8.24	24.97	24.48
		Minimum	18.81	8.57	6.1	6.84	5.07	4.67	5.63	6.78	41.58	6.71	7.76	3.24	3.12	10.81	10.77
		Mean	27.8452	13.4086	9.35739	10.7091	8.05381	7.82682	8.28043	9.65348	61.6629	9.77826	12.8991	5.38292	5.21455	16.5017	16.5714
		Standard deviation	5.36549	2.90915	1.96793	1.62818	1.86697	1.75065	1.90728	1.8863	11.117	1.99603	2.6544	1.60466	1.11049	3.4424	3.30818

## Sheet: Appendix5
					A	CL				B	CW				C	PTL				D	TL				E	TW
						Compersion	Ads. Mean Diff	Q Critical Value	Q Value		Compersion	Ads. Mean Diff	Q Critical Value	Q Value		Compersion	Ads. Mean Diff	Q Critical Value	Q Value		Compersion	Ads. Mean Diff	Q Critical Value	Q Value		Compersion	Ads. Mean Diff	Q Critical Value	Q Value
						Group 1 vs. Group 3	2.95519	3.73421	3.49		Group 1 vs. Group 3	0.266667	3.47674	3.5		Group 1 vs. Group 3	7.95833	10.3681	3.59		Group 1 vs. Group 3	0.9875	1.20366	3.5		Group 1 vs. Group 3	1.8279	2.06188	3.5
					F	MW (Left)				G	MW (Right)				H	PRL (Left)				I	PRL (Right)
						Compersion	Ads. Mean Diff	Q Critical Value	Q Value		Compersion	Ads. Mean Diff	Q Critical Value	Q Value		Compersion	Ads. Mean Diff	Q Critical Value	Q Value		Compersion	Ads. Mean Diff	Q Critical Value	Q Value
						Group 1 vs. Group 3	0.646739	1.68174	3.52		Group 1 vs. Group 3	0.461667	1.68122	3.88		Group 1 vs. Group 3	2.5812	3.86877	3.52		Group 1 vs. Group 3	1.81583	3.63236	3.88
					J	CL				K	CW				L	PTL				M	TL				N	TW
						Compersion	Ads. Mean Diff	Q Critical Value	Q Value		Compersion	Ads. Mean Diff	Q Critical Value	Q Value		Compersion	Ads. Mean Diff	Q Critical Value	Q Value		Compersion	Ads. Mean Diff	Q Critical Value	Q Value		Compersion	Ads. Mean Diff	Q Critical Value	Q Value
						Male vs. Female	0.938696	4.07603	2.85		Male vs. Female	0.497619	2.63762	2.86		Male vs. Female	3.43761	9.92077	2.89		Male vs. Female	0.0421739	1.54539	2.85		Male vs. Female	0.36337	2.03236	2.85
					O	MW (Left)				P	MW (Right)				Q	PRL (Left)				R	PRL (Right)
						Compersion	Ads. Mean Diff	Q Critical Value	Q Value		Compersion	Ads. Mean Diff	Q Critical Value	Q Value		Compersion	Ads. Mean Diff	Q Critical Value	Q Value		Compersion	Ads. Mean Diff	Q Critical Value	Q Value
						Male vs. Female	1.00017	1.04825	2.86		Male vs. Female	1.2517	1.16523	2.85		Male vs. Female	1.59033	2.96407	2.86		Male vs. Female	1.85417	3.2511	2.85
						(Q Value (α = 0.05))

## Sheet: Appendix7
		Morphological parameter
		CW	CW(Male)	CW(Female)	PTL	PTL(Male)	PTL(Female)	TL	TL(Male)	TL(Female)	TW	TW(Male)	TW(Female)	PRL(L)	PRL(L)(Male)	PRL(L)(Female)	PRL(R)	PRL(R)(Male)	PRL(R)(Female)
	p-Value	0.196045	0.408692	0.507636	0.228519	0.0404297	0.0871189	0.529964	0.556016	0.331566	0.261349	0.453569	0.431605	0.354098	0.539197	0.456181	0.286471	0.550686	0.365372
	Significant	No	No	No	No	Yes	No	No	No	No	No	No	No	No	No	No	No	No	No
	(p < 0.05)

## Sheet: Appendix8
	Sex	Sample Code	NPLBM		NPAPF		NVPP2				MTT	CST
			Left	Right	Left	Right	Left	Right
	Male	NT-01	5	4	8	8	-	1			SC	L
		NT-02	5	-	6	-	2	1			SC	L
		NT-05	4	5	8	7	2	1			SC	L
		MG-02	3	4	8	9	3	2			SC	L
		MG-07	5	4	5	6	2	2			L	L
		MT-02	4	5	4	6	2	2			SC	SA
		MT-03	-	4	-	9	-	-			C	A
		MT-04	-	6	-	8	1	-			SC	L
		MT-06	5	4	8	9	2	1			SC	L
		MT-07	4	-	8	-	-	2			SC	L
		SB-01	-	5	-	6	2	-			SC	L
		SB-03	5	6	4	5	2	1			SC	L
		SB-05	6	5	4	6	2	2			SC	L
		MK-01	7	6	4	3	2	2			SC	L
		MK-02	-	4	-	6	2	2			SC	L
		MK-03	6	6	6	5	2	2			SC	L
		MK-04	5	5	7	5	2	2			SC	L
		KJ-04	6	5	5	5	-	-			SC	L
		KJ-05	4	4	7	5	2	2			SC	L
		AR-01	-	5	-	6	2	1			SC	L
		Maximum	7	6	8	9	3	2		%	L = 5.0	L = 90.0
		Minimum	3	4	4	3	1	1			SC = 90.0	SA = 3.7
		Mean	4.93333	4.83333	6.13333	6.33333	2	1.625			C = 5.0	A = 0.0
		Standard deviation	0.997775	0.763763	1.62754	1.63299	0.353553	0.484123
	Female	NT-04	7	6	-	-	1	2			L	L
		NT-06	5	4	6	6	2	2			L	L
		NT-07	4	5	4	7	2	2			L	L
		NT-08	6	5	7	4	1	1			L	L
		NT-09	5	4	-	2	-	1			L	L
		AK-01	5	6	5	4	1	1			L	L
		MG-01	4	-	-	-	-	2			L	L
		MT-01	-	-	-	-	-	1			L	L
		SB-02	-	3	-	8	2	1			L	L
		MK-06	4	4	6	4	2	2			L	L
		MK-07	5	6	4	6	3	3			L	L
		AR-02	4	5	5	2	2	2			L	L
		AR-03	4	4	5	4	2	2			L	L
		AR-04	5	4	5	5	2	2			L	L
		Maximum	7	6	7	8	3	3		%	L = 100	L = 100
		Minimum	4	3	4	2	1	1			SC = 0.0	SA = 0.0
		Mean	4.83333	4.66667	5.22222	4.72727	1.81818	1.71429			C = 0.0	A = 0.0
		Standard deviation	0.897527	0.942809	0.916246	1.81363	0.57496	0.589015

## Sheet: Appendix9
	A	NPLBM (Left)				B	NPLBM (Right)				C	NPAPF (Left)				D	NPAPF (Right)
		Compersion	Ads. Mean Diff	Q Critical Value	Q Value		Compersion	Ads. Mean Diff	Q Critical Value	Q Value		Compersion	Ads. Mean Diff	Q Critical Value	Q Value		Compersion	Ads. Mean Diff	Q Critical Value	Q Value
		Group 1 vs. Group 3	0.386364	1.57935	3.53		Group 1 vs. Group 3	0	1.1114	3.51		Group 1 vs. Group 3	1.88333	2.06625	3.56		Group 1 vs. Group 3	2.20833	2.73678	3.89
	F	NVPP2 (Left)				F	NVPP2 (Right)
		Compersion	Ads. Mean Diff	Q Critical Value	Q Value		Compersion	Ads. Mean Diff	Q Critical Value	Q Value
		Group 1 vs. Group 3	0.25	0.673224	3.53		Group 1 vs. Group 3	0.14	0.754237	3.5
	G	NPLBM (Left)				H	NPLBM (Right)				I	NPLBM (Left)				J	NPLBM (Right)
		Compersion	Ads. Mean Diff	Q Critical Value	Q Value		Compersion	Ads. Mean Diff	Q Critical Value	Q Value		Compersion	Ads. Mean Diff	Q Critical Value	Q Value		Compersion	Ads. Mean Diff	Q Critical Value	Q Value
		Male vs. Female	0.1	1.06586	2.9		Male vs. Female	0.166667	0.927264	2.9		Male vs. Female	0.911111	1.63156	2.93		Male vs. Female	1.60606	1.91524	2.9
	K	NVPP2 (Left)				L	NVPP2 (Right)
		Compersion	Ads. Mean Diff	Q Critical Value	Q Value		Compersion	Ads. Mean Diff	Q Critical Value	Q Value
		Male vs. Female	0.181818	0.543983	2.91		Male vs. Female	0.047619	0.414322	2.09
		(Q Value (α = 0.05))
